# Supplementary material for: Mast4 determines the cell fate of MSCs for bone and cartilage development
Source: Nat Commun. 2022 Jul 8;13:3960. doi: 10.1038/s41467-022-31697-3 (PMC9270402; doi:10.1038/s41467-022-31697-3)
Supplement: Supplementary file 4 — Source Data [file 41467_2022_31697_MOESM4_ESM.xlsx]

## Sheet: Fig 1b
Target Name	Sample Name	Target CT	Gapdh CT	dCT	RQ	Average RQ	SD for RQ	Relative Average RQ	Relative SD for RQ		Target Name	Sample Name	Target CT	Gapdh CT	dCT	RQ	Average RQ	SD for RQ	Relative Average RQ	Relative SD for RQ		Target Name	Sample Name	Target CT	Gapdh CT	dCT	RQ	Average RQ	SD for RQ	Relative Average RQ	Relative SD for RQ
Acan	WT Day 0	31.5945	17.8176	13.7769	7.12434e-05						Hapln1	WT Day 0	31.5945	17.8176	13.7769	7.12434e-05						Matn3	WT Day 0	30.5778	17.4844	13.0934	0.000114421
		31.8573	17.7696	14.0877	5.74358e-05								31.8573	17.7696	14.0877	5.74358e-05								31.1983	17.3994	13.7989	7.01643e-05
		32.5197	17.8274	14.6923	3.77726e-05	5.54839e-05	1.37339e-05	1	0.247529				32.5197	17.8274	14.6923	3.77726e-05	5.54839e-05	1.37339e-05	1	0.247529				31.2147	17.3986	13.8161	6.93335e-05	8.46395e-05	2.10611e-05	1	0.248833
	WT Day 3	30.4303	16.8619	13.5685	8.2317e-05							WT Day 3	30.6	17.2373	13.3627	9.49334e-05							WT Day 3	30.7475	18.0927	12.6549	0.000155061
		30.5836	17.8612	12.7223	0.000147978								31.2369	17.2937	13.9432	6.34863e-05								31.4747	18.0952	13.3794	9.38392e-05
		30.4865	16.9962	13.4903	8.6902e-05	0.000105732	2.99308e-05	1.90564	0.53945				31.1962	17.2877	13.9085	6.50305e-05	7.44834e-05	1.44741e-05	1.34243	0.26087				31.3242	18.0939	13.2302	0.000104066	0.000117655	2.67775e-05	1.39008	0.316371
	WT Day 6	29.1225	17.5403	11.5822	0.000326146							WT Day 6	31.7064	18.974	12.7324	0.000146953							WT Day 6	29.9967	17.5741	12.4226	0.000182154
		29.1375	17.5374	11.6	0.000322142								31.7248	19.0448	12.68	0.000152386								30.5041	17.5972	12.9069	0.000130206
		29.4578	17.4719	11.9859	0.000246546	0.000298278	3.66166e-05	5.37593	0.65995				31.7527	19.0051	12.7477	0.000145403	0.000148247	2.99425e-06	2.6719	0.053966				30.1327	17.4532	12.6795	0.000152438	0.000154933	2.12809e-05	1.83051	0.25143
	KO Day 0	29.891	16.4083	13.4827	8.73572e-05							KO Day 0	31.1981	17.2528	13.9453	6.33934e-05							KO Day 0	31.7312	17.4565	14.2747	5.04527e-05
		29.4828	16.2247	13.2581	0.000102074								31.3505	17.3336	14.0169	6.03226e-05								30.4188	17.4829	12.9359	0.00012762
		30.3928	16.1843	14.2085	5.2821e-05	8.07506e-05	2.06428e-05	1.45539	0.372051				31.204	17.2378	13.9662	6.24833e-05	6.20664e-05	1.28785e-06	1.11864	0.0232112				30.2599	17.5093	12.7506	0.000145105	0.000107726	4.11225e-05	1.27276	0.485855
	KO Day 3	28.6512	17.093	11.5582	0.000331611							KO Day 3	30.7554	17.0121	13.7433	7.29202e-05							KO Day 3	29.6969	17.2611	12.4358	0.000180488
		28.3139	17.1008	11.2131	0.000421227								30.1962	16.9891	13.2071	0.000105743								29.5132	17.2309	12.2823	0.000200749
		28.6631	17.1507	11.5123	0.000342327	0.000365055	3.99599e-05	6.57947	0.720207				30.9073	17.2004	13.7068	7.47886e-05	8.4484e-05	1.50519e-05	1.52267	0.271283				30.1035	17.2174	12.8862	0.000132093	0.00017111	2.88023e-05	2.02163	0.340294
	KO Day 6	28.203	17.9625	10.2405	0.000826598							KO Day 6	29.2987	18.2552	11.0435	0.000473794							KO Day 6	28.9846	17.2502	11.7344	0.000293492
		28.182	17.9585	10.2235	0.000836384								29.6667	18.2993	11.3674	0.000378515								29.1379	17.1916	11.9463	0.000253397
		28.605	17.9341	10.6709	0.000613412	0.000758798	0.000102881	13.676	1.85425				29.8854	18.2404	11.645	0.000312262	0.00038819	6.62994e-05	6.99645	1.19493				28.8842	17.2289	11.6553	0.00031004	0.000285643	2.37811e-05	3.37482	0.280969
Col2a1	WT Day 0	22.5649	17.4844	5.08045	0.0295552						Fmod	WT Day 0	26.018	17.5695	8.44849	0.00286254						Mast4	WT Day 0	28.9536	18.3267	10.6268	0.000632422
		22.442	17.3994	5.04252	0.0303423								25.975	17.614	8.36102	0.00304146								28.8524	18.2444	10.608	0.000640738
		22.5489	17.3986	5.15029	0.0281584	0.029352	0.000903077	1	0.0307672				26.004	17.5795	8.42447	0.00291059	0.0029382	7.56084e-05	1	0.0257329				29.2468	18.2854	10.9615	0.000501489	0.000591549	6.37728e-05	1	0.107806
	WT Day 3	21.037	17.5403	3.49672	0.0885895							WT Day 3	23.209	18.7844	4.42459	0.0465657							WT Day 3	30.4316	18.0927	12.3389	0.000193023
		21.09	17.5374	3.55255	0.0852266								23.221	18.7661	4.45486	0.0455987								29.8889	18.0952	11.7937	0.00028167
		21.017	17.4719	3.54507	0.08567	0.0864953	0.00149181	2.94683	0.0508249				23.284	18.7656	4.51836	0.0436354	0.0452666	0.00121914	15.4062	0.414927				30.0535	18.0939	11.9596	0.000251076	0.000241923	3.6764e-05	0.408965	0.0621487
	WT Day 6	21.2792	18.2269	3.05225	0.120554							WT Day 6	21.52	17.5634	3.95658	0.0644095							WT Day 6	32.5666	20.2819	12.2847	0.000200416
		21.2019	18.2101	2.99183	0.125709								21.615	17.6546	3.96043	0.0642378								33.254	20.2031	13.0509	0.000117836
		21.2483	18.2324	3.0159	0.12363	0.123298	0.00211769	4.20067	0.0721481				21.51	17.6367	3.87331	0.0682365	0.0656279	0.00184589	22.3361	0.628238				33.9415	20.2994	13.6421	7.82191e-05	0.000132157	5.09042e-05	0.223408	0.0860523
	KO Day 0	19.204	16.4083	2.7957	0.144016							KO Day 0	20.603	15.5738	5.02925	0.0306229							KO Day 0	28.9536	18.1482	10.8054	0.0005588
		19.2	16.2247	2.97534	0.127155								20.546	15.6131	4.93292	0.0327374								28.8524	18.2907	10.5616	0.000661655
		19.197	16.1843	3.01273	0.123902	0.131691	0.00881553	4.48661	0.300339				20.507	15.5796	4.92738	0.0328632	0.0320745	0.00102773	10.9164	0.349783				29.2468	18.2036	11.0432	0.000473869	0.000564775	7.67799e-05	0.954738	0.129795
	KO Day 3	19.8708	17.2611	2.60969	0.163834							KO Day 3	21.306	17.3841	3.9219	0.0659769							KO Day 3	30.1361	17.2611	12.875	0.000133119
		19.861	17.2309	2.6301	0.161533								21.34	17.295	4.04497	0.0605818								29.9846	17.2309	12.7537	0.000144794
		19.8335	17.2174	2.61616	0.163102	0.162823	0.000959835	5.54726	0.0327009				21.448	17.3823	4.06569	0.0597179	0.0620922	0.00276942	21.1327	0.942558				29.9712	17.2174	12.7538	0.000144784	0.000140899	5.50127e-06	0.238187	0.00929976
	KO Day 6	18.413	16.9715	1.44151	0.368181							KO Day 6	20.603	17.3238	3.27924	0.103003							KO Day 6	29.4342	17.2502	12.184	0.000214908
		18.425	17.0832	1.34179	0.39453								20.679	17.2221	3.45692	0.0910675								29.9693	17.1916	12.7777	0.000142408
		18.302	17.027	1.275	0.413225	0.391979	0.0184775	13.3544	0.629514				20.677	17.2939	3.38311	0.095848	0.0966397	0.00490488	32.8908	1.66935				29.8013	17.2289	12.5724	0.000164186	0.000173834	3.03741e-05	0.293862	0.0513467
Col9a1	WT Day 0	31.3125	17.4844	13.8281	6.87578e-05						Lect1	WT Day 0	32.263	18.093	14.17	5.42507e-05
		30.9305	17.3994	13.5311	8.4478e-05								31.934	18.095	13.839	6.82411e-05
		31.7386	17.3986	14.34	4.82211e-05	6.71523e-05	1.48453e-05	1	0.221069				31.78	18.094	13.686	7.58758e-05	6.61225e-05	8.95464e-06	1	0.135425
	WT Day 3	28.668	16.8619	11.8061	0.000279256							WT Day 3	29.47	17.484	11.986	0.000246521
		28.807	16.8612	11.9458	0.000253493								29.847	17.399	12.448	0.000178969
		28.976	16.8962	12.0798	0.000231011	0.000254587	1.97109e-05	3.79118	0.293525				30.445	17.399	13.046	0.00011824	0.000181243	5.23955e-05	2.74102	0.7924
	WT Day 6	30.3442	18.2269	12.1173	0.000225076							WT Day 6	28.1336	17.6546	10.479	0.000700649
		30.2035	18.2101	11.9934	0.000245253								28.7275	17.6367	11.0908	0.000458482
		30.1975	18.2324	11.9651	0.000250114	0.000240148	1.08405e-05	3.57617	0.161431				30.3128	18.7844	11.5284	0.000338528	0.00049922	0.000150615	7.54992	2.27782
	KO Day 0	28.508	16.4083	12.0997	0.000227838							KO Day 0	28.263	17.093	11.17	0.000433992
		28.582	16.2247	12.3573	0.000190577								28.326	17.1008	11.2252	0.000417711
		28.565	16.1843	12.3807	0.000187512	0.000201976	1.83303e-05	3.00773	0.272966				28.344	17.1507	11.1933	0.000427066	0.000426256	6.67125e-06	6.44646	0.100892
	KO Day 3	29.198	17.0121	12.1859	0.000214623							KO Day 3	25.046	17.2611	7.7849	0.00453431
		29.178	16.9891	12.1889	0.000214175								25.3158	17.2309	8.08489	0.00368304
		29.174	17.2004	11.9736	0.000248656	0.000225818	1.61497e-05	3.36278	0.240493				24.9979	17.2174	7.78054	0.00454803	0.00425513	0.000404563	64.3521	6.11839
	KO Day 6	28.066	16.7723	11.2937	0.000398348							KO Day 6	24.477	17.2502	7.22678	0.00667609
		27.97	16.7714	11.1986	0.000425496								24.5678	17.1916	7.37614	0.00601948
		27.97	16.7925	11.1775	0.000431757	0.000418534	1.45004e-05	6.23261	0.215934				24.4544	17.2289	7.22548	0.00668211	0.00645923	0.000310954	97.6857	4.70269

## Sheet: Fig 1d
Target Name	Sample Name	Target CT	Gapdh CT	dCT	RQ	Average RQ	SD for RQ	Relative Average RQ	Relative SD for RQ		Target Name	Sample Name	Target CT	Gapdh CT	dCT	RQ	Average RQ	SD for RQ	Relative Average RQ	Relative SD for RQ		Target Name	Sample Name	Target CT	Gapdh CT	dCT	RQ	Average RQ	SD for RQ	Relative Average RQ	Relative SD for RQ
Acan	WT	31.8635	17.0469	14.8166	3.46545e-05						Bglap2	WT	28.1144	18.9722	9.14223	0.00176975						Frzb	WT	32.9093	18.9722	13.9371	6.37537e-05
		32.0836	17.0564	15.0272	2.99472e-05								28.233	18.981	9.25193	0.00164018								34.0349	18.981	15.0539	2.93985e-05
		32.1916	17.1526	15.0391	2.97025e-05	3.14347e-05	2.7911e-06	1	0.0887903				28.4953	19.0085	9.48681	0.00139375	0.00160123	0.000191003	1	0.119285				35.4532	19.0085	16.4447	1.12109e-05	3.47877e-05	2.66827e-05	1	0.767017
	KO#1	29.7646	16.7576	13.007	0.000121483							KO#1	26.8905	19.4895	7.40099	0.00591671							KO#1	29.5066	19.4895	10.017	0.0009651
		29.8267	16.7693	13.0573	0.000117316								26.8998	19.556	7.34383	0.00615585								29.7416	19.5458	10.1958	0.000852626
		30.1624	16.7993	13.3632	9.49026e-05	0.000111234	1.42958e-05	3.53856	0.454778				26.9297	19.5458	7.3839	0.00598723	0.00601993	0.000122878	3.75956	0.07674				29.8923	19.556	10.3363	0.000773511	0.000863746	9.6277e-05	24.8291	2.76756
Col2a1	WT	20.7256	17.0469	3.67864	0.078094						Fmod	WT	33.8266	18.9722	14.8545	3.3756e-05						Lect1	WT	32.0192	18.9722	13.0471	0.000118152
		20.8106	17.0564	3.75416	0.0741115								34.244	18.981	15.2629	2.54331e-05								32.1332	18.981	13.1522	0.000109852
		20.8981	17.1526	3.74552	0.0745565	0.0755874	0.0021822	1	0.0288699				35.9273	19.0085	16.9189	8.07081e-06	2.24199e-05	1.3105e-05	1	0.584524				32.922	19.0085	13.9135	6.48068e-05	9.76036e-05	2.87045e-05	1	0.294092
	KO#1	18.2027	16.7576	1.44502	0.367288							KO#1	33.7479	19.4895	14.2584	5.10257e-05							KO#1	25.4021	19.4895	5.91256	0.0166013
		18.2544	16.7693	1.48507	0.35723								34.4337	19.5458	14.8879	3.29841e-05								25.4305	19.5458	5.88471	0.0169249
		18.256	16.7993	1.45674	0.364315	0.362944	0.00516684	4.80165	0.0683559				34.7919	19.556	15.2359	2.59143e-05	3.66414e-05	1.29491e-05	1.63432	0.577569				25.4789	19.556	5.92285	0.0164834	0.0166698	0.000228587	170.791	2.342
Col9a1	WT	25.4515	16.1935	9.25801	0.00163328						Hapln1	WT	27.8046	18.9722	8.83248	0.0021936						Ucma	WT	35.1651	18.9722	16.193	1.33483e-05
		25.5383	16.2918	9.24657	0.00164628								27.9305	18.981	8.94942	0.00202282								35.5099	18.981	16.5288	1.05762e-05
		26.8514	16.3005	10.551	0.000666568	0.00131538	0.000561924	1	0.427196				27.9873	19.0085	8.97886	0.00198196	0.00206613	0.000112271	1	0.0543389				35.8465	19.0085	16.838	8.53586e-06	1.08201e-05	2.41549e-06	1	0.223241
	KO#1	24.8965	16.2969	8.59953	0.00257799							KO#1	27.7107	19.4895	8.2212	0.00335098							KO#1	32.0021	19.4895	12.5126	0.000171132
		24.8979	16.3226	8.57533	0.00262162								27.7831	19.5458	8.23731	0.00331377								32.1608	19.5458	12.615	0.000159412
		24.936	16.3512	8.58478	0.00260449	0.00260137	2.19785e-05	1.97766	0.0167089				27.8541	19.556	8.29807	0.00317711	0.00328062	9.15551e-05	1.58781	0.0443124				32.8857	19.556	13.3297	9.71346e-05	0.00014256	3.97734e-05	13.1754	3.67587
Col11a1	WT	33.0652	18.9722	14.0931	5.72216e-05						Matn3	WT	31.8523	19.6467	12.2057	0.000211705						Mmp9	WT	31.5758	19.6467	11.9291	0.000256436
		33.8911	18.981	14.91	3.24809e-05								32.5906	19.6822	12.9085	0.000130066								31.7413	19.6822	12.0591	0.000234343
		33.9338	19.0085	14.9254	3.21379e-05	4.06135e-05	1.43841e-05	1	0.35417				33.0047	19.7109	13.2938	9.95794e-05	0.000147117	5.79752e-05	1	0.394076				32.719	19.7109	13.0081	0.000121387	0.000204055	7.24397e-05	1	0.355001
	KO#1	32.23	19.4895	12.7405	0.00014613							KO#1	31.5277	19.6237	11.904	0.000260947							KO#1	33.1773	18.0075	15.1698	2.71287e-05
		32.3769	19.5458	12.8311	0.000137232								31.5988	19.6335	11.9653	0.000250083								33.624	18.0416	15.5824	2.03807e-05
		32.6329	19.556	13.0769	0.000115731	0.000133031	1.56287e-05	3.27555	0.384815				31.7849	19.6501	12.1347	0.00022237	0.000244467	1.98921e-05	1.66172	0.135213				35.3192	18.1368	17.1824	6.72326e-06	1.80776e-05	1.03959e-05	0.0885915	0.0509464
Comp	WT	28.1975	16.1935	12.0041	0.00024345						Sox9	WT	27.9431	18.9722	8.97091	0.00199291						Mmp13	WT	29.6349	19.6467	9.98822	0.00098457
		28.2983	16.2918	12.0065	0.000243035								28.0529	18.981	9.07185	0.00185824								29.8809	19.6822	10.1987	0.000850903
		28.3756	16.3005	12.0752	0.000231743	0.000239409	6.64203e-06	1	0.0277434				28.0642	19.0085	9.05567	0.00187919	0.00191012	7.24659e-05	1	0.037938				30.6708	19.7109	10.96	0.000502024	0.000779166	0.000249144	1	0.319757
	KO#1	27.0405	16.2969	10.7436	0.000583242							KO#1	27.9741	19.4895	8.48454	0.0027919							KO#1	29.4936	18.0075	11.4861	0.000348613
		27.0468	16.3226	10.7242	0.000591139								28.0811	19.5458	8.53531	0.00269536								29.7333	18.0416	11.6917	0.000302298
		27.1565	16.3512	10.8053	0.00055885	0.000577744	1.68319e-05	2.41321	0.0703059				28.2266	19.556	8.67059	0.0024541	0.00264712	0.000173986	1.38584	0.0910867				30.1633	18.1368	12.0265	0.000239692	0.000296868	5.4663e-05	0.381007	0.0701558

## Sheet: Fig 1e
Sample Name	Target Name	Target CT	Gapdh CT	dCT	RQ	Average RQ	SD for RQ	Relative Average RQ	Relative SD for RQ
01 WT	Alpl	33.3272	19.5329	13.7943	7.03885e-05
01 WT	Alpl	33.1238	19.3513	13.7725	7.146e-05
01 WT	Alpl	33.0462	19.2819	13.7643	7.18663e-05	7.12383e-05	7.63443e-07	1	0.0107167
02 KO	Alpl	35.6038	18.5652	17.0386	7.42807e-06
02 KO	Alpl	35.5619	18.4542	17.1077	7.0806e-06
02 KO	Alpl	34.0618	18.3668	15.695	1.88509e-05	1.11199e-05	6.69753e-06	0.156094	0.0940159
01 WT	Bglap2	29.4497	19.5329	9.91679	0.00103454
01 WT	Bglap2	29.1399	19.3513	9.78869	0.00113061
01 WT	Bglap2	28.9608	19.2819	9.67889	0.00122001	0.00112839	9.27536e-05	1	0.0822002
02 KO	Bglap2	29.8597	18.5652	11.2944	0.000398139
02 KO	Bglap2	29.7027	18.4542	11.2485	0.000411035
02 KO	Bglap2	29.6357	18.3668	11.269	0.000405228	0.000404801	6.45848e-06	0.358743	0.00572364
01 WT	Spp1	25.1946	19.5329	5.66168	0.0197545
01 WT	Spp1	25.1804	19.3513	5.82919	0.0175889
01 WT	Spp1	25.0584	19.2819	5.77648	0.0182434	0.0185289	0.00111065	1	0.0599416
02 KO	Spp1	24.8247	18.5652	6.25942	0.0130535
02 KO	Spp1	24.8002	18.4542	6.34601	0.0122931
02 KO	Spp1	24.6463	18.3668	6.2795	0.012873	0.0127399	0.000397308	0.687567	0.0214426
01 WT	Osx	36.0351	19.5329	16.5022	1.07729e-05
01 WT	Osx	35.8183	19.3513	16.4671	1.10388e-05
01 WT	Osx	35.1593	19.2819	15.8774	1.66127e-05	1.28081e-05	3.29754e-06	1	0.257457
02 KO	Osx	35.8836	18.5652	17.3184	6.1184e-06
02 KO	Osx	35.6352	18.4542	17.181	6.72981e-06
02 KO	Osx	35.3358	18.3668	16.969	7.79508e-06	6.88109e-06	8.48513e-07	0.537245	0.0662481
01 WT	Dlk1	22.2727	19.5329	2.73978	0.149708
01 WT	Dlk1	22.0008	19.3513	2.64949	0.159376
01 WT	Dlk1	21.6294	19.2819	2.34753	0.196482	0.168522	0.024692	1	0.146521
02 KO	Dlk1	33.9469	18.5652	15.3817	2.3423e-05
02 KO	Dlk1	33.5793	18.4542	15.1251	2.79827e-05
02 KO	Dlk1	33.5787	18.3668	15.2119	2.63485e-05	2.59181e-05	2.31014e-06	0.000153797	1.37082e-05
01 WT	Fzd1	31.2994	19.5329	11.7665	0.000287026
01 WT	Fzd1	30.7981	19.3513	11.4468	0.000358236
01 WT	Fzd1	30.6553	19.2819	11.3734	0.000376941	0.000340734	4.74439e-05	1	0.13924
02 KO	Fzd1	32.0062	18.5652	13.441	8.9921e-05
02 KO	Fzd1	31.657	18.4542	13.2027	0.000106066
02 KO	Fzd1	31.3586	18.3668	12.9918	0.000122764	0.00010625	1.64222e-05	0.311828	0.0481965
01 WT	igf2	30.2277	19.5329	10.6948	0.000603333
01 WT	igf2	30.1162	19.3513	10.7649	0.000574693
01 WT	igf2	30.095	19.2819	10.8131	0.000555814	0.000577947	2.39259e-05	1	0.0413981
02 KO	igf2	31.9317	18.5652	13.3664	9.46893e-05
02 KO	igf2	31.792	18.4542	13.3378	9.6586e-05
02 KO	igf2	31.6319	18.3668	13.2651	0.00010158	9.76184e-05	3.55947e-06	0.168906	0.00615881
01 WT	Rspo2	24.9948	19.5329	5.46193	0.022688
01 WT	Rspo2	24.9719	19.3513	5.6206	0.020325
01 WT	Rspo2	24.8613	19.2819	5.57939	0.0209139	0.0213089	0.00123003	1	0.0577237
02 KO	Rspo2	25.2485	18.5652	6.68327	0.00973052
02 KO	Rspo2	25.1446	18.4542	6.69038	0.00968268
02 KO	Rspo2	24.9411	18.3668	6.5743	0.0104939	0.00996903	0.000455181	0.467833	0.021361
01 WT	Wnt5b	32.3597	19.5329	12.8268	0.000137641
01 WT	Wnt5b	31.8913	19.3513	12.54	0.000167909
01 WT	Wnt5b	31.6707	19.2819	12.3887	0.000186474	0.000164008	2.46493e-05	1	0.150293
02 KO	Wnt5b	33.2564	18.5652	14.6912	3.78025e-05
02 KO	Wnt5b	32.8342	18.4542	14.38	4.69022e-05
02 KO	Wnt5b	32.458	18.3668	14.0913	5.72937e-05	4.73328e-05	9.75275e-06	0.288601	0.0594651

## Sheet: Fig 2c
Sample Name	Target Name	Target CT	dCT	RQ	Average RQ	SD for RQ
A 01 CONT DAY6 IgG	B Col2a1	36.905	9.712	0.00119233
A 01 CONT DAY6 IgG	B Col2a1	36.855	9.791	0.00112879
A 01 CONT DAY6 IgG	B Col2a1	35.805	8.876	0.00212842	0.00148318	0.000559697
A 02 CONT DAY6 SOX9	B Col2a1	35.763	7.256	0.00654224
A 02 CONT DAY6 SOX9	B Col2a1	35.658	7.2	0.00680117
A 02 CONT DAY6 SOX9	B Col2a1	35.191	6.764	0.00920095	0.00751479	0.00146599
A 03 CONT DAY6 SOX9 TGFb	B Col2a1	33.777	5.936	0.0163337
A 03 CONT DAY6 SOX9 TGFb	B Col2a1	33.396	5.75	0.0185814
A 03 CONT DAY6 SOX9 TGFb	B Col2a1	33.015	5.379	0.0240303	0.0196485	0.0039577
A 04 CONT DAY6 SOX9 Vac	B Col2a1	33.998	7.771	0.00457821
A 04 CONT DAY6 SOX9 Vac	B Col2a1	33.838	7.649	0.0049822
A 04 CONT DAY6 SOX9 Vac	B Col2a1	32.869	6.747	0.00931002	0.00629014	0.00262308
A 05 KO DAY6 IgG	B Col2a1	36.314	9.867	0.00107087
A 05 KO DAY6 IgG	B Col2a1	35.914	9.596	0.00129216
A 05 KO DAY6 IgG	B Col2a1	35.314	9.089	0.00183628	0.00139977	0.000393887
A 06 KO DAY5 SOX9	B Col2a1	33.21	5.852	0.017313
A 06 KO DAY5 SOX9	B Col2a1	33.148	5.925	0.0164588
A 06 KO DAY5 SOX9	B Col2a1	32.753	5.616	0.0203899	0.0180539	0.00206765
Sample Name	Target Name	Input CT
B 01 INPUT CONT IgG	B Col2a1	27.193
B 01 INPUT CONT IgG	B Col2a1	27.064
B 01 INPUT CONT IgG	B Col2a1	26.929
B 02 INPUT CONT SOX9	B Col2a1	28.507
B 02 INPUT CONT SOX9	B Col2a1	28.458
B 02 INPUT CONT SOX9	B Col2a1	28.427
B 03 INPUT CONT SOX9 TGFB	B Col2a1	27.841
B 03 INPUT CONT SOX9 TGFB	B Col2a1	27.646
B 03 INPUT CONT SOX9 TGFB	B Col2a1	27.636
B 04 INPUT CONT SOX9 Vac	B Col2a1	26.227
B 04 INPUT CONT SOX9 Vac	B Col2a1	26.189
B 04 INPUT CONT SOX9 Vac	B Col2a1	26.122
B 05 INPUT KO IgG	B Col2a1	26.447
B 05 INPUT KO IgG	B Col2a1	26.318
B 05 INPUT KO IgG	B Col2a1	26.225
B 06 INPUT KO SOX9	B Col2a1	27.358
B 06 INPUT KO SOX9	B Col2a1	27.223
B 06 INPUT KO SOX9	B Col2a1	27.137

## Sheet: Fig 2d
	Luc	b-gal	Adjusted Luc	Average Luc	SD	Relative Average Luc	Relative SD
WT_col2+sox9	59936	0.1107	46075.5
	55450	0.0971	48597.3	50197.5
	67682	0.103	55919.8	50197.5	5113.54	1	0.101868
WT_col2+sox9+T	129452	0.1432	76929.9
	123010	0.1287	81337.9
	142720	0.1355	89634.8	82634.2	6450.87	1.64618	0.12851
WT_col2+sox9+m4	27037	0.0851	27037
	38052	0.0892	36303
	32683	0.0869	32006	31782	4637.05	0.633139	0.092376
WT_col2+sox9+m4+T	89025	0.1163	65142.1
	84574	0.117	61514.9
	75930	0.1004	64359	63672	1908.68	1.26843	0.0380234
KO_col2+sox9	223614	0.1341	141906
	231310	0.1256	156724
	180916	0.117	131589	143406	12634.5	2.85684	0.251695
KO_col2+sox9+T	302361	0.1517	169617
	344562	0.1509	194316
	411074	0.1591	219877	194603	25130.9	3.87675	0.500641
KO_col2+sox9+m4	103817	0.107	82568.5
	94560.5	0.1004	80150.4
	102681	0.1029	84918.9	82545.9	2384.33	1.64442	0.047499
KO_col2+sox9+m4+T	159320	0.123	110228
	168750	0.1025	140104
	182054	0.1076	143985	131439	18471.3	2.61844	0.367973

## Sheet: Fig 2j
	Luc	b-gal	Adjusted Luc	Average Luc	SD	Relative Luc	Relative SD
	64520	0.1145	38373.9
	68120	0.101	45930.4
WT	62640	0.12	35548.2	39950.8	5367.74	1	0.134359
	184392	0.1404	89438
	178008	0.1135	106805
WT+T	179200	0.109	111959	102734	11799.4	2.57151	0.295349
	101784	0.0818	84737
	100752	0.0998	68749.6
SA	119464	0.0994	81846.1	78444.2	8519.32	1.96352	0.213245
	287744	0.1344	145799
	335656	0.1855	123225
SA+T	357248	0.1518	160267	143097	18668.6	3.58183	0.467289
	65520	0.098	45529.7
	53816	0.1049	34936.8
SD	54280	0.1145	32283.6	37583.4	7008.45	0.94074	0.175427
	175416	0.1815	65817.2
	154576	0.1729	60882.7
SD+T	128432	0.142	61593.1	62764.4	2667.63	1.57104	0.0667727
	115664	0.1073	73408.4
	144952	0.0958	103040
KO_WT	123496	0.1126	74689.9	83712.7	16750.2	2.09539	0.419269
	393672	0.14	191493
	307272	0.1174	178239
KO_WT+T	370840	0.1169	216033	195255	19175.6	4.88738	0.479981
	165536	0.1045	107876
	115584	0.0681	115584
KO_SA	167688	0.1021	111847	111769	3854.78	2.79766	0.0964882
	290112	0.0886	222987
	404096	0.115	239295
KO_SA+T	382704	0.097	268682	243655	23157.4	6.09886	0.579647
	95360	0.0982	66130.5
	155616	0.1485	71363.3
KO_SD	144400	0.1221	80537.6	72677.1	7292.85	1.81916	0.182546
	327544	0.1512	147525				0
	388880	0.1659	159631				0
KO_SD+T	333784	0.1263	179974	162376	16397.8	4.06441	0.41045

## Sheet: Fig 2g
Image J raw data
pSerine/Sox9 ratio		1st trial	2nd trial	3rd trial	Average	SD
Mast4 WT + none	2nd lane	1.13838	2.18315	1.55178	1.62444	0.526158
Mast4 WT + TGFb1	3rd lane	0.15825	1.43073	0.262423	0.617133	0.706515
Mast4 KO + none	5th lane	0.176201	0.361295	0.530342	0.355946	0.177131
Mast4 KO + TGFb1	6th lane	0.143738	0.338748	0.32368	0.268722	0.108501

## Sheet: Fig 3a
Image J raw data
Smad3/Sox9 ratio		1st trial	2nd trial	3rd trial	Average	SD
Mast4 WT + none	5th lane	1.0639	0.804932	1.11015	0.992995	0.164502
Mast4 WT + TGFb1	6th lane	1.36544	1.52578	1.33423	1.40849	0.102776
Mast4 KO + none	7th lane	1.74899	1.66399	1.25806	1.55701	0.262368
Mast4 KO + TGFb1	8th lane	1.51872	2.31606	1.15356	1.66278	0.594491

## Sheet: Fig 3b
Sample Name	Target Name	Target CT	Input CT	dCT	RQ	Average RQ	SD for RQ
A 01 CONT DAY6 IgG	A Col2a1 Intron 1	35.478	27.904	7.574	0.00524806
A 01 CONT DAY6 IgG	A Col2a1 Intron 1	35.478	27.742	7.736	0.00469064
A 01 CONT DAY6 IgG	A Col2a1 Intron 1	36.393	27.573	8.82	0.00221266	0.00405045	0.00161579
A 02 CONT DAY6 SMAD3	A Col2a1 Intron 1	34.712	28.039	6.673	0.0098
A 02 CONT DAY6 SMAD3	A Col2a1 Intron 1	32.839	27.867	4.972	0.0318625
A 02 CONT DAY6 SMAD3	A Col2a1 Intron 1	33.004	27.779	5.225	0.0267374	0.0227999	0.0115462
A 04 KO DAY6 IgG	A Col2a1 Intron 1	35.608	27.894	7.714	0.00476271
A 04 KO DAY6 IgG	A Col2a1 Intron 1	36.115	27.692	8.423	0.00291356
A 04 KO DAY6 IgG	A Col2a1 Intron 1	34.622	27.577	7.045	0.00757257	0.00508294	0.00234595
A 05 KO DAY6 SMAD3	A Col2a1 Intron 1	32.589	28.138	4.451	0.045721
A 05 KO DAY6 SMAD3	A Col2a1 Intron 1	32.496	28.04	4.456	0.0455629
A 05 KO DAY6 SMAD3	A Col2a1 Intron 1	32.147	28.017	4.13	0.0571145	0.0494661	0.00662415

## Sheet: Fig 3d
	Luc	b-gal	Adjusted Luc	Average Luc	SD	Relative Luc	Relative SD
pGL3	2940	0.1575	1566.13
	2120	0.1084	1640.85	1611.33
	2585	0.1333	1627.02		39.7505	1	0.0246693
pGL3 TGFb	3542	0.2343	1268.35
	3779	0.2375	1334.98
	4381	0.2461	1493.56	1365.63	115.694	0.847516	0.0718001
pGL3 TEW	2160	0.1084	1671.81
	2318	0.1275	1525.33
	2002	0.1115	1506.44	1567.86	90.516	0.97302	0.0561746
-1kb	7400	0.1228	5055.86
	8791	0.134	5504.22
	7372	0.1253	4936.24	5165.44	299.424	3.20569	0.185823
-1kb TGFb	10873	0.29	3145.67
	12480	0.2953	3545.79
	12399	0.2882	3609.56	3433.68	251.448	2.13095	0.15605
-1kb TEW	11059	0.1411	6575.83
	8596	0.1065	6771.87
	7903	0.1076	6162.28	6503.33	311.195	4.03599	0.193129

[truncated: 22 more sheets: Fig 3e, Fig 4l, Fig 5e, Fig 5f, Fig 7a, Fig 7d, EDF 2d, EDF3, EDF 7b, EDF 8b, EDF 9a,b, EDF 10, EDF 11b,c, EDF 12a, EDF 13b, EDF 17a,b, EDF 19c,d,e, EDF 20b, EDF 23b,c, EDF 26b,d …]
